# Supplementary material for: Effectiveness of telephone-based aftercare case management for adult patients with unipolar depression compared to usual care: A randomized controlled trial
Source: PLoS One. 2017 Oct 27;12(10):e0186967. doi: 10.1371/journal.pone.0186967 (PMC5659793; doi:10.1371/journal.pone.0186967)
Supplement: S1 Data set — (XLSX) [file pone.0186967.s004.xlsx]

## Sheet: Data View
Code	Trial_site	Group	Gender	Age	Marital_status	Partnership	Married_Partnership	Educational_level	Employment_status	Sick_leave	Process_of_pension_application	Inpatient_pretreatment	Outpatient_psychotherapy	Use_of_antidepressants	Psychiatric_comorbidities	BDI_Sum_T1	EQ5D_Sum_T1	SF8_Sum_T1	SWE_Sum_T1	BDI_Sum_T2	EQ5D_Sum_T2	SF8_Sum_T2	SWE_Sum_T2	Outpatient psychotherapy T2	BDI_Sum_T3	EQ5D_Sum_T3	SF8_Sum_T3	SWE_Sum_T3	Outpatient psychotherapy T3
1	3	0	1	32	1	3	0	2	1	8	1	1	0	1	1	27	0.381492	40.2769	5	19	0.666022	31.5733	8	1	9	0.666022	37.2943	3	1
2	3	1	0	54	5	2	0	2	2	24	2	0	0	1	1	33	0.371764	23.6981	19	30	0.649039	25.3083	16	1	24	0.649039	27.415	15	1
3	3	1	0	26	3	4	1	2	1	22	1	0	0	0	1	42	0.371764	25.3083	8
4	1	1	0					2	1	0	1	0	0	0	1	7	1	56.4345	16
5	4	0	0	18	1	1	0	2	2	10	1	0	0	1	1	35	0.371764	19.8387	5	54	0.371764	17.7544	3	1
6	4	0	0	29	4	1	0	1	2		1	0	0	1	1	17	0.737293	36.8754	7						36	0.613147	20.3726	9	1
7	3	0	1	37	1	4	1	1	2	24	1	0	0	1	1	17	0.666022	22.8632	10
8	4	1	1	38	2	4	1	1	1	11		0	0	1	1					24	0.649039	39.7671	17	0
9	1	0	0		4	1	0	2	1	3	1	0	1	0	1	4	1	52.076	13
10	2	0	0	49	2	4	1	2	2	24	1	1	1	0	1	37	0.649039	15.7833	18
11	1	1	0	50	4	4	1	1	1	23	1	1	0		1	28	0.613147	31.6436	14	6	0.750118	36.8884	28	1	8	0.794028	59.1296	22	1
12	1	1	1	22	1	1	0	2	2	0	1	1	0	1	1	24	0.69652	34.3036	9	7	0.737293	53.8313	12	0	14	0.69652	26.8894	17.9697	1
13	3	1	0		4	4	1	2	2	20	1	1	0		1	22	0.333858	37.6602	14	13	0.293895	45.7647	18	1	8	0.333858	35.9989	20	1
14	3	0	0	50	3			2	2	16	1	1	1		1
15	3	1	0	45	2	4	1	2	1	5	1	0	0	0	1	10	0.901997	53.3593	18	12	0.737293	48.2176	18	1	10	0.737293	50.5773	19	1
16	1	1	1	49	1	2	0	2	2	5	1	0	1	0	1	28	0.371764	26.1225	5	28	0.649039	30.5806	6	1	21	0.649039	30.9832	8	1
17	3	0	1		4	4	1	2	1	10	1	0	1	0	1	29	0.737293	37.243	22	29	0.649039	30.9832	21	0	22	0.794028	49.1692	23	0
18	3	0	1	46	4	4	1	1	1	24	1	0	0	0	1	4	1	59.3162	20	17	0.666022	41.9483	6	1
19	4	0	1	47	1	4	1	1	1	16	1	0	0			10	0.666022	30.4975	16	21	0.649039	43.9118	17	1	8	0.737293	52.0159	22	1
20	2	1	0	62				1	2	24		1	0		1	31	0.195714	34.9308	5
21	3	1	0	42	1	4	1	2	1	12	1	0	0	1	1	3	0.901997	50.7929	17	9	1	32.6803	21	1	6	0.756585	34.9947	15
22	3	0	0	58	4	4	1	2	1	3	1	0	0	1	1	10	0.737293	33.7644	22						10	0.714746	46.5011	24	1
23	3	0	0	51	4	4	1	1	2	20	2	0	0	0	1	33	0.0855703	21.4092	0	45	0.136019	19.438	0	1
24	3	0	0	57	4	1	0	2	1	6	1	0	0	0	1	24	0.649039	45.1895	17	31	0.649039	31.0673	18	1	19	0.649039	41.789	16	0
25	3	1	0	52	2		1	2	1	3	1	0	0	0	1	5	0.756585	51.2622	17	13	0.756585	48.6958	20	1	14	1	40.2175	19	1
26	3	0	0		4	2	0	2	1	10	1	0	0	0	1	4	0.852117	54.079	20	15	0.737293	42.7267	20	1	20	0.649039	39.2072	19
27	1	1	0	38	2	4	1	2	1	15	1	1	1	0	0	12	0.737293	45.854	10
28	3	1	0	57	6		1	2	1	24	1	0	1	0	1	44	0.105904	21.7626	5						40	0.293895	34.6281	10	1
29	1	0	0	21				1		24	1	0		1	1	51	0.220945		3
30	3	1	0	52	2	4	1	2	1	16	1	0	0	1	1	16	0.737293	49.8021	7	28	0.666022	28.4197	11	1	20	0.649039	39.3977	11	1
31	2	1	0	56	2	4	1	1	1	0	1	0	0	0	1	20	0.649039	35.3169	15	18	0.737293	40.3146	17	0	18	0.649039	50.0984	17.4399
32	3	0	0	49	1	2	0	2	1	0	1	0	0	0	1	9	0.737293	47.9021	20	5	0.901997	52.262	20	1	23	0.666022	32.2863	12	1
33	2	1	0	39	4	4	1	1	1	4	1	0	1	1	1	12	0.756585	43.0613	19						44	0.649039	22.9928	11	1
34	3	1	0	56	2	4	1	2	1	24	1	1	0	0	1	21	0.814806	57.1675	18	28	0.649039	37.1895	18	1	29	0.649039	33.4862	19	1
35	4	0	0		2	4	1	2	1	6	1	1	0	1	1	30	0.168341	27.7044	10	37	0.371764	26.8657	0	1	34	0.649039	33.2302	6	1
36	3	1	0	48	2	4	1	2	2	20	1	1	1	0	1	27	0.649039	51.2003	16	12	0.613147	32.7235	21	1	18	0.649039	45.31	23	1
37	3	1	0	53	2	4	1	2	2	0	1	0	0	0	1	13	0.737293	39.1519	6	27	0.737293	28.4739	5	0	17	0.756585	42.0991	7	0
38	2	1	0	37	4	4	1	2	1	3	1	0	1	1	1	1	1	50.4556	19	19	0.756585	31.1829	13	1	6	0.901997	57.5409	21	1
39	3	0	0	48	4	2	0	2	1	24	1	1	0	1	1	39	0.351205	29.9847	12
40	3	1	0	36	4	1	0	2	1		1	0	0	1	1	32	0.613147	21.9591	10	27	0.649039	28.0019	4	1	24	0.649039	41.3286	11	1
41	2	1	0	53	3	1	0	2	1	4	1	0	0	1	1		0.901997	50.9338	4	3	0.750118	57.7314	7	1	3	0.852117	54.7854	11.5196	1
42	1	1	0	37	2	4	1	2	2	24	2	1	1	1	1	58	0.239998	16.9751	0	50	0.381492	33.1578	3	1	54	0.381492	28.431	0	1
43	4	0	0	48	2	4	1	2	1	2	1	0	0	0	1	15	0.901997	35.4171	8	21	0.649039	19.6403	9	1	14	0.649039	42.8485	12	1
44	2	0	0	38	2	4	1	1	2		1	1	1	1	1	30	0.371764	30.5367	7
45	2	0	0	41	1	2	0	2	1	4	1	0	0	0	1	26	0.613147	40.7959	18
46	3	0	0	56	2	4	1	2	1	1	1	0	0	0	1	3	0.901997	54.704	23	4	0.901997	54.079	23	0	7	0.901997	50.9057	23	0
47	3	0	0	54	2	4	1	2	1	2	1	0	0	0	1	7	1	53.1438	26.9049	21	0.613147	39.9862	20	1	16	0.613147	29.2922	13	1
48	1	0	0	47	2	4	1	1	2	20	1	0	0	1	1	20	0.649039	38.1864	10
49	3	0	1	27	1	4	1	2	2	24	2	1	1	1	1	39	0.237467	23.7037	13	20	0.293895	28.2829	14	1	27	0.136019	25.9369	14	1
50	1	0	0	27	1	4	1	1	1	24	1	1	0	1	1	42	0.649039	31.0833	8
51	4	1	1	33	1	1	0		1	24	1	0	1	0	1	28	0.385733		20
52	4	1	1	23	1	2	0	2	1	0	1	0	0	0	1	16	1	36.9255	14
53	3	0	0	61	2	4	1	2	1	0	1	1	0	0	1	33	0.649039	31.0673	13	41	0.649039	26.6933	15	1	44	0.649039	22.9931	14	1
54	4	0	0	48	1	4	1	2	1	0	1	0	0	0	1	31	0.613147	28.5998	10	36	0.237467	31.0027	14	1	36	0.351205	28.9533	10	1
55	3	1	1	57	2	4	1	2	1	17	1	0	0	0	1	28	0.649039	15.8387	21
56	3	1	0	32	1	4	1	2	2	7	1	1	0	1	1	14	0.737293	51.1976	7	43	0.351205	17.9706	0	0
57	3	1	1	34	1	1	0	2	1	24	1	1	0	0	1	35	0.649039	28.6317	12
58	3	0	0	55	2	4	1	1		0	1	0	1	0	1	3	1	57.4803	22	7	1	51.9414	24	0	7	0.756585	54.5473	22	0
59	3	1	0	41	1	4	1	2	1	22	1	0	0	1	1	10	0.901997	49.8085	18	14	0.794028	48.9787	18	1	14	0.794028	31.573	20	1
60	2	1	0	34	1	1	0	2	1	24		1	0	0	1	18	0.794028	46.8003	15
61	4	0	0	57	1	2	0	1	1	22	1	0	1	0	1	17	0.666022	40.2769	6	13	1	50.5773	15	0	18	0.666022	30.7303	8	0
62	3	0	0	41	3	1	0	2	2	14	1	0	0	1	1	9	0.737293	49.6956	16	22	0.649039	33.5418	16	1	16	0.649039	47.3109	17	1
63	3	1	0	45	2	4	1	2	1	24	1	0	0	1	1	13	0.649039	55.9357	9	8	0.756585	50.762	23	1	7	0.737293	43.999	22	1
64	4	0	0	47	1	4	1	2	1	0	1	1	0	0	1	6	0.737293	30.1348	20	5	0.901997	48.0752	20	1	2	1	51.9952	23	1
65	3	1	0	56	1	2	0	1	2	11	1	1	0	1	1	53	0.371764	19.0314	10	29	0.649039	25.2661	13	1	34	0.649039	25.3083	20	1
66	3	1	0	54	4	2	0	2	2	24	1	0	1	1	1	22	0.311099	30.7711	16	31	0.311099	35.4736	14	1	36	0.105904	26.9822	14	1
67	2	1	0	54	4	4	1	1	1	24	1	0	1	1	1	24	0.613147	26.7906	4	26	0.649039	46.586	10	1	31	0.649039	46.586	10	1
68	3	0	0	47	1	3	0	2	2	6	1	0		0	1	11	0.756585	29.4124	18	11	0.649039	33.7282	19	1	11	0.666022	27.5848	19	1
69	3	1	0	58	2	4	1	2	1	0	1	0	0		1	33	0.737293	27.6554	17	17	0.737293	28.408	20	1	14	0.901997	31.1408	22	1
70	3	1	0	49	2	4	1	1	1	18	1	0	0	1	1	36	0.168341	21.4092	10	35	0.178195	25.8859	10	1	28	0.178195	34.8627	10	1
71	3	0	0	56	2	4	1	2	1	24		1	0	0	1	12	0.237467	38.0377	11
72	3	0	0	50	2	4	1	1	2	20	1	0	0	1	1	17	0.69652	42.1658	16	17	0.69652	22.618	19	1	27	0.737293	34.4473	21	1
73	2	1													1					14	0.756585	40.1279	15	0	9	0.756585	52.076	17	1
74	3	0	1	51	2	4	1	2	1	0.5	1	0	0	1	1	34	0.649039	32.8554	8	18	0.666022	50.8979	11	1	16	0.666022	50.7119	15	1
75	2	0	0	43	3	1	0	2	1	0	1	0	0	0	1	14	0.756585	26.654	17	15	0.666022	38.6752	16	0
76	3	0	1	26	1	1	0	2	2	8	1	1	0	0	1	36	0.666022	24.1839	17	34	0.666022	27.2344	9	0	50	0.351205	26.8657	14	0
77	4	1	1		5	1	0	2	1	0	2	0	0	0	1	7	1	50.2493	21						2	0.901997	48.2176	8	0
78	4	0	0	60	4	2	0	2	1	10	1	0	0	0	1	5	0.737293	48.8325	21	6	0.901997	46.3955	21	1
79	3	1	1		2	4	1	2	1	15	1	0	0	1	1	19	0.613147	40.5052	10	43	0.613147	31.3528	8		40	0.168341		7	0
80	2	0	0	28	4	4	1	2	1	20	1	1	1	1	1	17	0.649039	40.3146	10	37	0.649039	26.0442	7	0	26	0.649039	33.386	5.40808	0
81	4	0	1	53	4	4	1	2	1	17	1	0	0	1	1	12	0.69652	24.7324	8	25	0.666022	30.0312	10.0215	1	14	0.613147	30.9832	14	0
82	3	0	1	49	2	4	1	1	1	1	1	1	0	1	1	11	0.756585	46.978	10	13	0.737293	36.383	11	0
83	4	1	1	55	2	4	1	1	1	1	1	0	0	0	1	13	0.737293	43.7709	11	5	1	51.5775	20	0	5	0.901997	52.803	22	0
84	3	1	0	39	2	4	1	2	2	24	1	0	0	1	1	50	0.105904	20.3423	0	33	0.191231	44.1501	2	1
85	4	0	1	39	2	4	1	1	1	0	1	1	0	1	1	50	0.311099	21.6114	3
86	4	1	1	54	2	4	1	2	1	5	1	0	0	0	1	20	0.649039	43.1933	11	19	0.756585	40.376	17	1	6	0.737293	48.0752	20	0
87	1	1	1	49	2	4	1	2	1	16	1	1	0	1	1	4	1	36.269	20	25	0.666022	45.9583	18	1
88	3	1	0	34	2	4	1	2	1	19	1	1	0	1	1	30	0.293895	41.9544	9						6	0.737293	49.561	21
89	1	0	1		2	4	1	2	1	0	1	0		0	1	12	1	27.038	21
90	1	0	1		2	4	1	2	1	4	1		0	0	1	3	1	58.7097	18	17	0.737293	45.2458	12
91	1	0	1	55	6	4	1	1	1	1	1	0	0	0	1	7	0.756585	35.5545	20	2	0.756585	50.8442	20	1	17	0.737293	52.262	17	1
92	3	0	1		4	4	1	2	1	5	1	1	0	0	1	21	0.794028	47.7845	12						26	0.408313	27.7112	6	1
93	4	0	0	18	1	1	0	2	2		1	0	0	0	1	27	0.408313	35.7868	14	27	0.385733	24.6022	14	1	11	1	49.3071	23	0
94	3	0	0	40	1	1	0	2	1	21	1	1	0	1	1	42	0.613147		11
95	3	0	0	41	1	4	1	1	1	6	1	0	0	0	1	24	0.613147	28.0846	4
96	3	0	0	60	2	4	1	2	1	2	1	0	0	0	1	33	0.649039	27.0777	7	42	0.649039	30.6492	4	0	40	0.371764	15.5754	9	0
97	3	0	0	51	4	1	0	2	1	4.5	1	0	0	0	1	8	0.756585	49.7416	16	23	0.756585	28.7499	10	1	25	0.666022	25.7047	8	1
98	3	0	0	45	2	4	1	2	2	4	1	1	0	0	1	19	1	46.8215	9	14	0.756585	50.6068	15
99	1	1	0		4	2	0	1	2	12		0	1		1	16	0.613147	51.2245		17	0.649039	42.6514	13	1	16	0.613147	48.4415	13	1
100	2	1	0	62	2	4	1	1	2	24	1	0	0	1	1	26	0.293895	44.8144	23	20	0.649039	42.436	20	1	11	0.649039	42.2455	20	1
101	3	0	0	45	3	4	1	1	2	20	1	0	0	1	1	26	0.629191	30.4338	9	23	0.714746	32.3951	22	1	23	0.714746	38.3082	14.0317	1
102	1	0	0	31	4	4	1	1	2	10	1	1	1	0	1	27	0.649039	44.5236	10
103	3	0	1	40	1	4	1	1	1	12	1	0	0	1	1	43	0.649039	18.1209	6
104	3	1	1	49	2	4	1	2	2	24	2	1	0	1	1	41	0.649039	28.3992	10
105	1	0	1	50	2	4	1	1	1	16	1	0	0	1	1	29	0.649039	29.1476	19	35	0.649039	28.7594	18	0	25	0.649039	39.9862	12	0
106	3	1	0	31	1	2	0	1	2	24	1	1	1	0	1	49	0.666022	17.2354	2	41	0.613147	25.3083	10	1	35	0.371764	32.4274	5	1
107	3	1	0	50	2	4	1	1	1	20	1	1	0	1	0	30	0.666022	24.4453	15
108	2	0	1		1	3	0	2	2		2	0	0	0	1	18	0.613147	42.3699	16
109	1	0	0	55	2	4	1	1	1	24	1	1	0	1	1	37	0.649039	29.1653	4	44	0.613147	25.3083	4	1
110	3	0	0	18	1			1		24		0	0	0	1	24	0.649039		15.5
111	3	1	1	39	2	4	1	2	1	24	1	0	0	0	1	16	0.794028	48.1753	26	20	0.666022	44.3768	22	1	17	0.756585	46.2859	20	1
112	3	1	0	41	3	2	0	2	2		1	1	0	1	1	29	0.649039	27.6673	5	16	0.649039	45.8148	14	0	22	0.649039	28.3945	10	1
113	3	1	0	50	5	1	0	2	1	3	1	0	0	0	1	9	1	47.1204	21	7	0.901997	47.8755	24	1	3	0.901997	48.0752	27	1
114	1	0	0	21	1	4	1	1	2		1	0	0	0	1	26	0.901997	31.358	6
115	3	0	0	27	1	4	1	1	1		1	0	1	0	1	32	0.737293	41.0112	17	7	0.901997	51.034	22	1
116	3	0	0	41	2	4	1	2	1	24	1	0	0	1	1	48	0.351205	28.9533	1	52	0.184891	21.4892	5	0
117	1	0	1	40	2	4	1	1	1	11	1	0	0	0	1	9	0.794028	52.4903	20	10	0.901997	43.3929	20	0	9	0.794028	47.5985	20	0
118	1	0	1	48	1	4	1	1	2	16	1	0	0	1	1	35	0.237467	28.9533	1	34	0.136019	31.272	2	1
119	1	1	0	38	4	1	0	1	2	9	1	0	0	1	1	34	0.649039	21.6114	10.5801	22	0.649039	31.9878	10	1
120	3	0	0	53	2	4	1	1	2	24	1	1	0	1	1	34	0.524423	19.3333	1	41	0.371764	16.8839	6	1	29	0.666022	39.9862	4	1
121	1	1													1					21	0.371764	40.2653	16	1
122	1	0	0	43	3	4	1	2	2	24	1	0	0	1	1	32	0.220945	17.3622	3	41	0.408313	18.5545	6	1	26	0.649039	28.9533	5	1
123	3	1	0	49	4	4	1	1	2	24	1	0	0	0	1	20	0.649039	46.7709	14	13	0.737293	29.4827	19	1
124	1	0	0	54	4	2	0	2	1	24	1	1	0	1	1	19	0.649039	52.2927	19	34	0.149392	23.8018	10	1	41	0.184891	31.0027	14	1
125	3	0	0	61	2	4	1	2	1	0	1	0	0	1	1	10	0.649039	25.3083	8	27	0.613147	25.3083	12	1	11	0.613147	33.4862	13	1
126	3	1	1	28	1	4	1	2	2		1	1	0	1	1	3	1	57.2483	18	16	0.756585	45.3162	19	1
127	4	0	0	51	2	4	1	2	1	0	1	0	1	0	1	23	0.737293	36.5644	7	29	0.737293		8	1
128	1	0	1	57	2	4	1	1	1	18	1	1	0	0	1	35		28.9533	18	46	0.136019	19.7392	7	0	40	0.136019	19.7915	7	0
129	3	0	0	45	4	2	0	1	1	12	1	1	0	1	1	22	0.649039	35.4171	8	50	0.351205	17.9192	9	1
130	1	1	0	47	1	4	1	1	1	4	1	0	0		1	36	0.381492	18.7848	8	36	0.239998	18.2658	4	1	37	0.188974	16.4565	0	1
131	1	1	0	43	2	4	1	2	1	0	1	0	0	0	1	17	0.756585	38.5664	15	18	0.649039	40.4966	16	1	15	0.649039	45.2435	20	1
132	1	0	0	59	3			1	2		1	1			1	48	0.283774	21.6114	2.98318	45	0.351205	28.9533	2	1	41	0.351205	31.0567	6	0
133	1	0	0	31	4	1	0	1	1	10	1	0	0	1	1	35	0.145992	15.7833	15
134	3	0	0	54	1	2	0	2	1		1	0	0	1	1	32	0.418997	43.8535	3	23	0.408313	50.8602	3	0	24	0.666022	20.8771	2	1
135	1	1	1		4	2	0	2		0	2			1	1	23	0.495423	49.4363	30	50	0.178523	23.5212	11	1
136	4	1	0	29	3	4	1	2	1	10	1	1	0	1	1	44	0.220945	21.4176	5	45	0.649039	22.27	2	1
137	3	1	0	49	4	2	0	2	1	0	1	0	1	0	1	27	0.649039	33.8869	12
138	3	0	0	49	4	4	1	2	2	22	1	1	0	0	1	13	0.649039		19	23	0.371764	17.0537	13.5	1	25	0.649039	31.5733	8	1
139	3	0	0	48	1	2	0	2	1	2	1	0	0	1	1	36	0.371764	35.7836	5.13509	39	0.737293	33.8149	3	0	22	0.737293	34.6007	6
140	3	0	0	56	2	4	1	2			1	0	0	1	1	25	0.613147	28.9533	20
141	3	1	0	59	4	1	0	1	2	24			0	1	1	31	0.613147	28.95	0	34	0.649039		10	1	41	0.613147	40.5052	10	1
142	4	1	1	48	2	4	1	2	2	3	1	0	1	1	1	24	0.649039	31.4429	13	20	0.649039	44.3511	11	1
143	3	1	0	37	4	4	1	2	2		1	0	0	0	1	43	0.351205	23.1948	9
144	1	0	0	29	1	4	1	1	1	23	1	0	0	0	1	35		34.6761	14	32	0.178195	19.6403	9	0	43	0.351205	21.3961	11	0
145	3	1	0	25	1	1	0	2	2	24	1	1	0	0	1	13	0.737293	60.3166	25
146	2	1	0	34	1	2	0	2	1	16	1	0	0	1	1	42	0.649039	14.564	3	40	0.649039	35.8786	6	1	44	0.381492	22.9346	3	1
147	1	0	0	46	4	1	0	1	2	4	1	1	1	1	1	29	0.649039	30.8552	3	29	0.613147	44.2025	6	0
148	4	0	0	58	5	1	0	1	1	21	1	0	1	0	1	17	0.649039	28.95	23
149	3	1	0	44	5	4	1	2	1	12	1	0	0	1	1	6	0.649039	26.4339	10	4	0.756585	51.6875	12.2759	1	4	1	49.4737	13	0
150	3	1	0	51	2	4	1	2	1	12	1	0	0	1	1	17	0.737293	37.8132	11	14	0.794028	50.7499	13	1	14	0.649039	46.2915	11	1
151	1	1	0	54	4	1	0	1	2	24	2	1	0	0	1	26	0.613147	42.0434	17	27	0.293895	18.4936	22	1	35	0.293895	44.4775	23	1
152	3	1	0	48	2	4	1	2	1	5.5	1	0	0	1	1	4	1	55.1062	21	24	0.737293	32.292	18	1	18	1	43.0844	20	1
153	3	1	0	52	2	4	1	2	2	24	1	1	0	1	1	36	0.371764		10
154	3	0	0	56	2	4	1	2	2	24	1	0	1	1	1	52	0.283774	28.9533	2	56	0.136019	25.8354	2	1	41	0.613147	19.842	6	1
155	3	1	1	53	2	4	1	1	1	8	1	0	0	1	1	18	0.794028	33.386	15
156	3	1													1					0	1	52.308	21	0	0	1	57.4803	27	0
157	4	1													1					26	0.613147	35.549	12	1	33	0.237467	28.9533	11	1
158	4	0	1		2	4	1	1	1	0	1	1	0	0	1	4	0.901997	28.4021	28	7	0.901997	49.46	24	1	11	0.737293	46.4773	23	1
159	3	1	1	51	6	4	1	2	1	2	1	1	0	1	1	32	0.649039	31.3478	12	29	0.178195	36.0741	14	1
160	3	0	0		2	4	1	2	1		1		0	1	1	35	0.649039	35.7836	21	31	0.649039	31.1985	24	1	18	0.794028	33.6014	30	1
161	1	0	1	47	4	3	0	1	2	8	1	1	0	0	1	8	0.613147	40.5052	20	6	0.613147	27.7112	20	1	4	0.750118	46.3896	28	0
162	3	1	0	51	2	4	1	1	2	12		1	0	1	1	31	0.649039	44.4179	4	54	0.0855703	19.2869	1	1	48	0.149392	19.3857	2	1
163	4	1	0	34	1	4	1	1	1	5	1	0	0	1	1	23	0.649039	43.2935	10
164	3	1	1	18	1	1	0	1	1	10	1	0	1	0	1	7	0.353401	36.5802	16						19	0.901997	29.8486	16	0
165	3	1	0	37	2	4	1	1	1	24	1	0	0	0	1	20	0.649039	31.0833	20	6	0.737293	48.4082	23	1
166	3	0	0	37	1	1	0	2	1	24	1	0	1	0	1	30	0.649039	20.1977	10
167	3	1	0	39	4	4	1	1	1		2	0	0	0	1	8	0.311099	55.4626	15.5	24	0.293895	31.358	8	1
168	1	0	0	22	1	4	1	2	1	2	1	0	0	0	1	5	0.756585		17
169	1	1	0	28	1	4	1	2	2	24	1	1	0	1	1	47	0.220945	28.0601	1
170	3	0	0	56	4	2	0	2	1	22	1	0	0	1	1	15	1	48.3421	22	19	0.756585	48.1561	24	1	8	1	57.2483	26	1
171	3	1	0	57	2	4	1	2	1	3	1	0	0	1	1	17	0.293895	42.1105	16	27	0.794028	27.1779	13
172	3	1	0		2	4	1	2	2	2	1	1	0	1	1	5	0.69652	53.1726	19	4	0.737293	53.5017	18	1	22	0.168341	19.3608	10	1
173	1	1	0	47	2	4	1	1	2			0	0	1	1	30	0.495423	32.8554							34	0.495423	31.5682	0	0
174	3	1	1	28	1	4	1	1	2	0	1	0	0	0	1	19	0.613147	34.3917	11	1	1	52.0412	21	1	7	0.737293	43.0423	20	1
175	4	0	0	46	1	1	0	2	1	24	1	1	0	1	1	29	0.408313	22.476	14	17	0.666022	37.149	13	1	20	0.649039	39.5535	13	1
176	1	1	0		4	4	1	2	2	24	1	1	0	1	1	19	0.666022	25.8159	16
177	1	1	1	40	2	4	1	2	1	24	1	0	0	1	1	48	0.649039	19.438	23	44	0.220945	21.6114	11	1
178	4	0	0	35	1	2	0	2	1	0	1	0	0	0	1	19	0.649039	42.5362	3
179	2	0	0	37	1	4	1	1	1	24	1	0	0	1	1	22	0.649039	33.0252	3	6	1	54.4794	10.8798	0	3	1	54.6524	15	0
180	3	0	0	36	4	1	0	2	2	24	1	1	0	1	1	23	0.649039	36.0741	13	30	0.649039	28.6644	11	1	30	0.649039	22.6163	14	0
181	2	1	0	22	1	4	1	2	2	14	1	0	1	0	1	23	0.666022	27.5537	12						14	0.794028	38.0228	13	1
182	1	1	0	28	4	4	1	1	2	0	1	1	1	1	1		0.649039	38.293	10	7	0.737293	53.8231	20	1
183	3	1	1	47	4	4	1	2	1	4	1	0	0	0	1	5	0.649039	43.8262	20	4	0.756585	47.8892	25	0	3	0.737293	53.746	20	0
184	4	0	1	51	2	4	1	2	1	2	1	0	0	0	1	1	1	59.0763	28
185	1	0	1	49	4	4	1	2	1	24	1	0	0	1	1	9	0.649039	49.1654	17	7	0.737293	48.2176	10	1	21	0.649039	27.7112	10	1
186	4	1	0	44	2	4	1	1	1	0	2	0	0	0	1	21	0.422315	52.1586	20	26	0.422315	24.9453	23	1	35	0.422315	16.0117	16	1
187	4	1	0	37	2	4	1	2	2	0	1	0	0	0	1	1	1	44.0281	21	2	1	42.8739	24	1	11	0.649039	36.3272	20	1
188	3	0	0		4	1	0	1	1		1	0	1	1	1	36	0.666022	23.2048	5	24	0.756585	48.6465	13	1	26	0.756585	41.886	12	0
189	3	0	0	40	3	1	0	2	2	24	1	0	1	1	1	26	0.814806	16.7091	17
190	3	1	0	59	2	4	1	2	2	24	1	0	0	1	1	4	0.794028	46.1048	20	26	0.649039	25.0962	12	1	11	0.794028	35.6665	21	1
191	3	1	1	49	4	1	0	2	2	24	1	1	0	0	1	37	0.371764	28.2618	4
192	4	0	0	47	2	4	1	2	1	4	1	1	0	1	1	5	0.666022	53.5103	16	4	0.901997	49.6661	20	1	13	0.756585	37.2943	17	0
193	3	0	0	38	1	2	0	2	2		1	1	0	1	1	10	0.737293	42.2417	22	9	0.737293	45.7756	30	0	5	0.756585	45.7756	30	0
194	1	0	0	20	1	1	0	1	2	4	1	1	0	0	1	13	0.666022	43.7709	9
195	4	1	1	51	4	4	1	1	1	24	1	1	0	1	1	50	0.105904	20.3423	3	47	0.136019	19.438	1	1	43	0.168341	27.4531	8	1
196	3	1	1	54	2	4	1	1	1	4	2	0	0	0	1	20	0.737293	42.436	12	26	0.737293	30.5626	12	1	19	0.649039	30.8533	14	1
197	4	1	0	57	2	4	1	2	1	1	1	0	0	1	1	21	0.649039	40.1722	16	5	1	54.7793	22	1	2	1	57.4803	20	1
198	2	0	0		3	1	0	2	2	1	1	0	1	0	1	24	0.756585	42.4876	9.5	30	0.666022	28.7683	4	1	14	0.737293	48.4638	6.53902	1
199	1	1	0	30	1	1	0	2	1	24	1	1	0	1	1	35	0.195714	26.8657	4

## Sheet: Value description
Variable	Values
Code
Trial_site	1=Inpatient unit 1; 2=Inpatient unit 2; 3=Inpatient unit 3; 4=Inpatient unit 4
Group	0=UC group; 1= ACM group...
Gender	0=female, 1=Male
Age
Marital_status	1=single;2=married; 3=live apart; 4=divorced; 5=widoved; 6=remarried
Partnership	1=currently no partnership (last partnership less than 3 years ago); 2=currently no partnership (last partnership more than 3 years ago);3=short-term partnership; 4=solid partnership
Married_Partnership	0=no; 1=yes
Educational_level	1=low educational level; 2=high educational level
Employment_status	1=employed; 2=not employed
Sick leave in weeks
Process_of_pension_application	1=no; 2=yes
Inpatient_pretreatment	0=no; 1=yes
Outpatient_psychotherapy	1=yes, 2=no
Use_of_antidepressants	0=no; 1=yes
Psychiatric_comorbidities	0=no more diagnoses; 1=at least one more diagnoses
BDI_Sum_T1
EQ5D_Sum_T1
SF8_Sum_T1
SWE_Sum_T1
BDI_Sum_T2
EQ5D_Sum_T2
SF8_Sum_T2
SWE_Sum_T2
Outpatient_psychotherapy_T2	0=not in psychotherapy; 1=in psychotherapy or on a waiting list
BDI_Sum_T3
EQ5D_Sum_T3
SF8_Sum_T3
SWE_Sum_T3
Outpatient_psychotherapy_T3	0=not in psychotherapy; 1=in psychotherapy or on a waiting list
